# Supplementary material for: Multi-isotope evidence of population aggregation in the Natufian and scant migration during the early Neolithic of the Southern Levant
Source: Sci Rep. 2021 Jun 4;11:11857. doi: 10.1038/s41598-021-90795-2 (PMC8178372; doi:10.1038/s41598-021-90795-2)
Supplement: Supplementary file 2 — Supplementary Information 2. [file 41598_2021_90795_MOESM2_ESM.xlsx]

## Sheet: Table S1_Samples and results
Site	Period	Geological substrate	ID_site			Arch#	Sr Analytical session (See supplimentary methods text)	Age	Sex	Tooth	Latitude	Longitude	87Sr/86Sr	2 Sd	δ13C v-pdb	δ18O (v-pdb)	δ18O (v-smow)	δ18O Drinking water	Reference	NBS-987 value	2 Sd
Ain Mallaha	Final Natufian	Hula Basin- Jordan Rift Valley	EM97-H94-5979			3700	2	isolated tooth		Lower incisor crown	33° 4'48.17"N	35°34'16.84"E	0.707903	1.1e-05	-13.1818	-3.54854	27.2518	-5.29967	This study	0.710254	0.000010
Ain Mallaha	Final Natufian	Hula Basin- Jordan Rift Valley	EM04-Locus203-9708-13			3701	2	isolated tooth		46 (FDI)	33° 4'48.17"N	35°34'16.84"E	0.708017	8e-06	-13.1954	-4.22824	26.5511	-6.41381	This study	0.710254	0.000010
Ain Mallaha	Final Natufian	Hula Basin- Jordan Rift Valley	EM04-Locus228-9447			3702	2	isolated tooth		44 (FDI)	33° 4'48.17"N	35°34'16.84"E	0.707842	8e-06	-13.342	-6.05649	24.6663	-9.41058	This study	0.710254	0.000010
Ain Mallaha	Final Natufian	Hula Basin- Jordan Rift Valley	EM05-Homo179-4			3703	2	adult	indeterminate	36(FDI)	33° 4'48.17"N	35°34'16.84"E	0.707862	1.1e-05	-13.4691	-4.50798	26.2627	-6.87233	This study	0.710254	0.000010
Ain Mallaha	Final Natufian	Hula Basin- Jordan Rift Valley	EM99-I98a-7075			3704	2	isolated tooth		Undetermined Molar	33° 4'48.17"N	35°34'16.84"E	0.707588	1.1e-05	-12.9902	-4.76773	25.9949	-7.2981	This study	0.710254	0.000010
Ain Mallaha	Final Natufian	Hula Basin- Jordan Rift Valley	EM05-Locus240-HomoD-9949-7			3705	2	Young adult	Female	14(FDI)	33° 4'48.17"N	35°34'16.84"E	0.707871	9e-06	-13.3811	-4.43804	26.3348	-6.7577	This study	0.710254	0.000010
Ain Mallaha	Final Natufian	Hula Basin- Jordan Rift Valley	EM97-P98-6143			3706	2	isolated tooth		26(FDI)	33° 4'48.17"N	35°34'16.84"E	0.707634	9e-06	-13.3127	-4.40807	26.3657	-6.70858	This study	0.710254	0.000010
Ain Mallaha	Early Natufian	Hula Basin- Jordan Rift Valley	EM04-Homo174			3707	2	young adult	Male	42 (FDI)	33° 4'48.17"N	35°34'16.84"E	0.707739	1.1e-05	-12.9022	-3.78867	27.0042	-5.69328	This study	0.710254	0.000010
Ain Mallaha	Final Natufian	Hula Basin- Jordan Rift Valley	EM98-R95-6524			4520	3	isolated tooth		26(FDI)	33° 4'48.17"N	35°34'16.84"E	0.707958	9e-06	-13.8215	-5.05391	25.6999	-7.76721	This study	0.710235	0.000008
Ain Mallaha	Natufian	Hula Basin- Jordan Rift Valley	EM78					Indeterminate	Indeterminate	bone	33° 4'48.17"N	35°34'16.84"E	0.70803						Shewan, 2004	0.71016	2e-05
Ain Mallaha	Natufian	Hula Basin- Jordan Rift Valley	EM60					Indeterminate	Indeterminate	bone	33° 4'48.17"N	35°34'16.84"E	0.70805						Shewan, 2004	0.710242	1.8e-05
Ain Mallaha	Natufian	Hula Basin- Jordan Rift Valley	EMHS502					Indeterminate	Indeterminate	bone	33° 4'48.17"N	35°34'16.84"E	0.70805						Shewan, 2004	0.712	2e-05
Ain Mallaha	Natufian	Hula Basin- Jordan Rift Valley	EM84					Indeterminate	Indeterminate	bone	33° 4'48.17"N	35°34'16.84"E	0.70808						Shewan, 2004	0.710242	1.8e-05
Ain Mallaha	Natufian	Hula Basin- Jordan Rift Valley	EMhs499					Indeterminate	Indeterminate	bone	33° 4'48.17"N	35°34'16.84"E	0.70808						Shewan, 2004	0.71016	2e-05
Ain Mallaha	Natufian	Hula Basin- Jordan Rift Valley	EM59					Indeterminate	Indeterminate	bone	33° 4'48.17"N	35°34'16.84"E	0.7075						Shewan, 2004	0.712	2e-05
Ain Mallaha	Natufian	Hula Basin- Jordan Rift Valley	EM83					Indeterminate	Indeterminate	bone	33° 4'48.17"N	35°34'16.84"E	0.70771						Shewan, 2004	0.712	2e-05
Tell Qarassa North	Early PPNB	Volcanic	QR09-UE7-Y67-N3			3712	2	3 ± 1	Indeterminate	84 (FDI)	32°50'5.14"N	36°24'40.28"E	0.707579	1.2e-05	-12.2669	-4.83766	25.9228	-7.41273	This study	0.710254	0.000010
Tell Qarassa North	Early PPNB	Volcanic	QR10-EF101-S3			3713	2	25-35	Male	27 (FDI)	32°50'5.14"N	36°24'40.28"E	0.707654	1e-05	-12.4135	-4.94755	25.8095	-7.59287	This study	0.710254	0.000010
Tell Qarassa North	Early PPNB	Volcanic	QR10-EF101-S4			3714	2	17-25	Male	16 (FDI)	32°50'5.14"N	36°24'40.28"E	0.707511	1.4e-05	-12.6969	-5.01749	25.7374	-7.7075	This study	0.710254	0.000010
Tell Qarassa North	Early PPNB	Volcanic	QR10-EF101-S2			3715	2	17-25	Male	37 (FDI)	32°50'5.14"N	36°24'40.28"E	0.70767	5.36304e-06	-12.3157	-5.34717	25.3975	-8.2479	This study	0.710254	0.000010
Tell Qarassa North	Early PPNB	Volcanic	QR10-EF101-S5			3717	2	17-25	Male	17 (FDI)	32°50'5.14"N	36°24'40.28"E	0.707654	6e-06	-12.609	-5.88665	24.8414	-9.13219	This study	0.710254	0.000010
Tell Qarassa North	Early PPNB	Volcanic	QR09-UE24-Y68-A3			3718	2	6 ± 2	Indeterminate	36 (FDI)	32°50'5.14"N	36°24'40.28"E	0.707668	5.8591e-06	-13.1759	-5.13737	25.6138	-7.90401	This study	0.710254	0.000010
Tell Qarassa North	Early PPNB	Volcanic	QR10-EF16-Lev 3			3719	2	Adult	Indeterminate	37 (FDI)	32°50'5.14"N	36°24'40.28"E	0.707671	6.44257e-06	-13.1172	-4.30817	26.4687	-6.54482	This study	0.710254	0.000010
Tell Qarassa North	Early PPNB	Volcanic	QR09-V67-N174			3720	2	Adult	Indeterminate	26 (FDI)	32°50'5.14"N	36°24'40.28"E	0.707582	4.25267e-06	-13.5082	-3.31912	27.4883	-4.92362	This study	0.710254	0.000010
Tell Qarassa North	Early PPNB	Volcanic	QR09-EF11-N19			4521	3	2020-12-10	Indeterminate	26 (FDI)	32°50'5.14"N	36°24'40.28"E	0.707593	1e-05	-13.5056	-4.70995	26.0545	-7.2034	This study	0.710235	0.000008
Tell Qarassa North	Early PPNB	Volcanic	QR09-EF12-N3			4522	3	Adult	Female	16 (FDI)	32°50'5.14"N	36°24'40.28"E	0.707595	8e-06	-13.4562	-5.34729	25.3974	-8.2481	This study	0.710235	0.000008
Tell Qarassa North	Early PPNB	Volcanic	QR09-EF10-N41			4523	3	20-25	Male	17 (FDI)	32°50'5.14"N	36°24'40.28"E	0.707611	1e-05	-12.1629	-5.47881	25.2618	-8.46367	This study	0.710235	0.000008
Tell Qarassa North	Early PPNB	Volcanic	QR10-EF101-S1			4524	3	12 ± 2	Indeterminate	26 (FDI)	32°50'5.14"N	36°24'40.28"E	0.707561	9e-06	-12.5578	-5.01345	25.7416	-7.70088	This study	0.710235	0.000008
Tell Qarassa North	Early PPNB	Volcanic	QR10-EF101-S8			4525	3	25-35	Male	46 (FDI)	32°50'5.14"N	36°24'40.28"E	0.707518	8e-06	-12.4294	-5.1045	25.6477	-7.85012	This study	0.710235	0.000008
Tell Qarassa North	Early PPNB	Volcanic	QR10-EF101-S10			4526	3	17-25	Male	16 (FDI)	32°50'5.14"N	36°24'40.28"E	0.707639	9e-06	-11.9852	-4.18389	26.5968	-6.34111	This study	0.710235	0.000008
Tell Qarassa North	Early PPNB	Volcanic	QR09-EF03-N45			4527	3	20-25	Female	37 (FDI)	32°50'5.14"N	36°24'40.28"E	0.707587	8e-06	-13.1403	-4.21424	26.5655	-6.39086	This study	0.710235	0.000008
Tell Qarassa North	Early PPNB	Volcanic	QR10-EF101-S11			4528	3	17-25	Male	37 (FDI)	32°50'5.14"N	36°24'40.28"E	0.707603	7e-06	-11.531	-3.43526	27.3686	-5.114	This study	0.710235	0.000008
Tell Qarassa North	Early PPNB	Volcanic	QR10-EF5-Y68			4529	3	25-35	Male	46 (FDI)	32°50'5.14"N	36°24'40.28"E	0.707672	1.1e-05	-12.2912	-6.3286	24.3858	-9.85661	This study	0.710235	0.000008
Tell Qarassa North	Early PPNB	Volcanic	QR10-UE52-C4-Y68			4530	3	Adult	Indeterminate	45 (FDI)	32°50'5.14"N	36°24'40.28"E	0.707553	8e-06	-12.7947	-3.4555	27.3477	-5.14716	This study	0.710235	0.000008
Tell Qarassa North	Early PPNB	Volcanic	QR10-UE25-A4-Y68			4531	3	Adult	Indeterminate	17 (FDI)	32°50'5.14"N	36°24'40.28"E	0.707657	8e-06	-12.9823	-4.42669	26.3465	-6.73909	This study	0.710235	0.000008
Tell Qarassa North	Early PPNB	Volcanic	QR09-UE4-V67			4532	3	2±1	Indeterminate	84 (FDI)	32°50'5.14"N	36°24'40.28"E	0.707626	1.1e-05	-13.0119	-3.85004	26.941	-5.79388	This study	0.710235	0.000008
Tell Qarassa North	Early PPNB	Volcanic	QR09-EF18-V67			4533	3	25-35	Male	37 (FDI)	32°50'5.14"N	36°24'40.28"E	0.707789	9e-06	-9.92169	1.50162	32.458	2.97828	This study	0.710235	0.000008
Tell Qarassa North	Early PPNB	Volcanic	QR10-EF16-3-TP2-Y68			4534	3	17–19	Female	47 (FDI)	32°50'5.14"N	36°24'40.28"E	0.707568	8e-06	-13.4661	-5.54963	25.1888	-8.57975	This study	0.710235	0.000008
Kharaysin	Middle PPNB	Cretaceous limestone	KH16-SU84			1743	1	20-30	Female	46 (FDI)	32°12'22.33"N	35°59'38.97"E	0.708077	8e-06	-12.6285	-3.91854	26.8703	-5.90617	This study	0.710267	0.000019
Kharaysin	Middle PPNB	Cretaceous limestone	KH16-SU131-2			1744	1	Adult	Indeterminate	46 (FDI)	32°12'22.33"N	35°59'38.97"E	0.70806	1.1e-05	-12.2278	-3.68876	27.1072	-5.52952	This study	0.710267	0.000019
Kharaysin	Middle PPNB	Cretaceous limestone	KH18-SU1050			4535	3	20-30	Female	25 (FDI)	32°12'22.33"N	35°59'38.97"E	0.708105	1e-05	-12.696	-5.00333	25.752	-7.68429	This study	0.710235	0.000008
Kharaysin	Middle PPNB	Cretaceous limestone	KH17-UE471-30399			4536	3	25-35	Female	26 (FDI)	32°12'22.33"N	35°59'38.97"E	0.708086	1e-05	-12.2873	-5.17531	25.5747	-7.9662	This study	0.710235	0.000008
Kharaysin	Middle PPNB	Cretaceous limestone	KH17-UE185			4537	3	33-45	Indeterminate	47 (FDI)	32°12'22.33"N	35°59'38.97"E	0.708087	7e-06	-11.8667	-4.30529	26.4716	-6.5401	This study	0.710235	0.000008
Kharaysin	Middle PPNB	Cretaceous limestone	KH18-UE800-46161			4538	3	Adult	Indeterminate	27 (FDI)	32°12'22.33"N	35°59'38.97"E	0.708112	9e-06	-11.6218	-4.63785	26.1288	-7.08522	This study	0.710235	0.000008
Kharaysin	Middle PPNB	Cretaceous limestone	KH17-UE186-35581			4539	3	17-25	Indeterminate	37 (FDI)	32°12'22.33"N	35°59'38.97"E	0.708128	9e-06	-11.8766	-4.34575	26.4299	-6.60643	This study	0.710235	0.000008
Kharaysin	Middle PPNB	Cretaceous limestone	KH17-UE168-33495			4540	3	Adult	Male	36 (FDI)	32°12'22.33"N	35°59'38.97"E	0.708082	1.1e-05	-12.7355	-4.63913	26.1275	-7.08732	This study	0.710235	0.000008
Kharaysin	Middle PPNB	Cretaceous limestone	KH17-UE177-34904			4541	3	Adult	Female	23 (FDI)	32°12'22.33"N	35°59'38.97"E	0.70806	9e-06	-13.0021	-4.06249	26.7219	-6.14212	This study	0.710235	0.000008
Ain Ghazal	PPNC	Cretaceous limestone	AG 96-EFD14-LOC 030	EFD14	LOC. 030	1721	1	Adult	Indeterminate	33 (FDI)	31°59'25.49"N	35°58'49.38"E	0.707952	9e-06	-12.3233	-4.13632	26.6458	-6.26313	This study	0.710267	0.000019
Ain Ghazal	PPNC	Cretaceous limestone	AG 89-6260.76-LOC 029	6260.76	LOC. 029	1722	1	Adult	Indeterminate	35 (FDI)	31°59'25.49"N	35°58'49.38"E	0.707912	9e-06	-11.9779	-5.09906	25.6533	-7.84121	This study	0.710267	0.000019
Ain Ghazal	MPPNB/PPNB	Cretaceous limestone	AG 83-3082-LOC 007	3082	LOC. 007	1723	1	Adult	Indeterminate	45 (FDI)	31°59'25.49"N	35°58'49.38"E	0.707922	8e-06	-12.2571	-4.86763	25.8919	-7.46186	This study	0.710267	0.000019
Ain Ghazal	MPPNB/PPNB	Cretaceous limestone	AG 84-3082-LOC 127	3082	LOC. 127	1724	1	Adult	Indeterminate	46 (FDI)	31°59'25.49"N	35°58'49.38"E	0.708041	1e-05	-12.0371	-4.77477	25.9876	-7.30965	This study	0.710267	0.000019
Ain Ghazal	PPNC	Cretaceous limestone	AG 89-LOC 045	4655	LOC. 045	1725	1	Adult	Indeterminate	33 (FDI)	31°59'25.49"N	35°58'49.38"E	0.708029	7e-06	-11.741	-4.70383	26.0608	-7.19337	This study	0.710267	0.000019
Ain Ghazal	PPNC	Cretaceous limestone	AG 82-4454/4455-LOC 010	4454/4455	LOC. 010 BURIAL 1	1726	1	Adult	Indeterminate	35 (FDI)	31°59'25.49"N	35°58'49.38"E	0.70795	1.7e-05	-12.6489	-4.06538	26.719	-6.14685	This study	0.710267	0.000019
Ain Ghazal	MPPNB/PPNB	Cretaceous limestone	AG 88-2872.05-LOC 005	2872.05	Loc. 005	1727	1	Adult	Indeterminate	43 (FDI)	31°59'25.49"N	35°58'49.38"E	0.708026	1.1e-05	-12.0667	-4.60249	26.1652	-7.02725	This study	0.710267	0.000019
Ain Ghazal	MPPNB/PPNB	Cretaceous limestone	AG 83-3083.008-LOC 011	3083.01	LOC. 0011	1728	1	Adult	Indeterminate	35 (FDI)	31°59'25.49"N	35°58'49.38"E	0.708048	1e-05	-11.6522	-4.58222	26.1861	-6.99403	This study	0.710267	0.000019
Ain Ghazal	MPPNB/PPNB	Cretaceous limestone	AG 83-3074.072-LOC 005	3074.07	Loc. 005	1729	1	Adult	Indeterminate	11 (FDI)	31°59'25.49"N	35°58'49.38"E	0.708016	9e-06	-12.343	-4.08565	26.6981	-6.18008	This study	0.710267	0.000019
Ain Ghazal	PPNC	Cretaceous limestone	AG 89-5918-LOC 021	5918	LOC. 021	1730	1	Adult	Indeterminate	23 (FDI)	31°59'25.49"N	35°58'49.38"E	0.707884	1e-05	-12.343	-4.10592	26.6772	-6.2133	This study	0.710267	0.000019
Ain Ghazal	MPPNB/PPNB	Cretaceous limestone	AG 83-3073-LOC 068	3073	LOC. 068	1731	1	Adult	Indeterminate	22 (FDI)	31°59'25.49"N	35°58'49.38"E	0.707919	9e-06	-12.2048	-4.08565	26.6981	-6.18008	This study	0.710267	0.000019
Ain Ghazal	PPNC	Cretaceous limestone	AG 88-4655.18-LOC 18	4655.18	LOC. 18	1732	1	Adult	Indeterminate	37 (FDI)	31°59'25.49"N	35°58'49.38"E	0.707959	7e-06	-11.9088	-4.39981	26.3742	-6.69503	This study	0.710267	0.000019
Ain Ghazal	MPPNB/PPNB	Cretaceous limestone	AG 84-3083.112-LOC 024	3083.11	LOC. 024	1733	1	Adult	Indeterminate	48 (FDI)	31°59'25.49"N	35°58'49.38"E	0.708006	9e-06	-11.9779	-4.68356	26.0817	-7.16015	This study	0.710267	0.000019
Ain Ghazal	MPPNB/PPNB	Cretaceous limestone	AG 82-3079	3079		1734	1	Adult	Indeterminate	35 (FDI)	31°59'25.49"N	35°58'49.38"E	0.707975	9e-06	-11.8693	-4.58222	26.1861	-6.99403	This study	0.710267	0.000019
Ain Ghazal	PPNC	Cretaceous limestone	AG 89-4455.13-LOC 102	4455.13.102	LOC. 102	1735	1	Adult	Indeterminate	27 (FDI)	31°59'25.49"N	35°58'49.38"E	0.707874	1.2e-05	-12.195	-3.85256	26.9384	-5.79801	This study	0.710267	0.000019
Ain Ghazal	MPPNB/PPNB	Cretaceous limestone	AG 83-3073-Burial D	3073	Burial D	1736	1	Adult	Indeterminate	36 (FDI)	31°59'25.49"N	35°58'49.38"E	0.708015	1.1e-05	-12.4515	-5.01799	25.7369	-7.70832	This study	0.710267	0.000019
Ain Ghazal	PPNC	Cretaceous limestone	AG 94-4454.13 Burial 2	4454	Burial 2	1737	1	Adult	Indeterminate	45 (FDI)	31°59'25.49"N	35°58'49.38"E	0.707991	8e-06	-12.4417	-3.96404	26.8234	-5.98074	This study	0.710267	0.000019
Ain Ghazal	PPNC	Cretaceous limestone	AG 89-4455.13-LOC 102	4455.13	LOC. 102	1738	1	Adult	Indeterminate	27 (FDI)	31°59'25.49"N	35°58'49.38"E	0.707981	1.2e-05	-9.10627	-2.66687	28.1607	-3.85449	This study	0.710267	0.000019
Ain Ghazal	MPPNB/PPNB	Cretaceous limestone	AG 83-3073-LOC 068	3073	LOC. 068	1739	1	Adult	Indeterminate	23 (FDI)	31°59'25.49"N	35°58'49.38"E	0.708036	1.2e-05	-12.3965	-4.15536	26.6262	-6.29435	This study	0.710267	0.000019
Ain Ghazal	MPPNB/PPNB	Cretaceous limestone	AG 83-3083.054-LOC 011	3083.05	LOC. 005	1740	1	Adult	Indeterminate	23 (FDI)	31°59'25.49"N	35°58'49.38"E	0.708078	1.3e-05	-12.6588	-4.3694	26.4055	-6.64519	This study	0.710267	0.000019
Ain Ghazal	PPNC	Cretaceous limestone	AG 89-3283.134-LOC 108	3283.13	LOC. 108	1741	1	<2 years old	Indeterminate	75 (FDI)	31°59'25.49"N	35°58'49.38"E	0.70797	1.1e-05	-10.2542	-4.45542	26.3169	-6.78619	This study	0.710267	0.000019
Ain Ghazal	MPPNB/PPNB	Cretaceous limestone	AG 84-3680.11-LOC 010	3680.11	LOC. 010	1742	1	<2 years old	Indeterminate	53 (FDI)	31°59'25.49"N	35°58'49.38"E	0.708005	9e-06	-9.47164	-5.87572	24.8527	-9.11426	This study	0.710267	0.000019
Beisamoun	Early PPNC	Hula Basin- Jordan Rift Valley	BN10-Locus231-1			3708	3	6-7 years old	Indeterminate	37(FDI)	33° 5'31.98"N	35°34'48.22"E	0.707923	8e-06	-12.306	-5.08742	25.6653	-7.82213	This study	0.710235	0.000008
Beisamoun	Transition LPPNB-PPNC	Hula Basin- Jordan Rift Valley	BN14-Locus268			3710	3	Adult	Indeterminate	16(FDI)	33° 5'31.98"N	35°34'48.22"E	0.707861	1.1e-05	-12.4624	-5.14736	25.6035	-7.92038	This study	0.710235	0.000008
Beisamoun	Transition LPPNB-PPNC	Hula Basin- Jordan Rift Valley	BN14-Locus269A-54			3711	3	2,5-4 years old	Indeterminate	62(FDI)	33° 5'31.98"N	35°34'48.22"E	0.707877	9e-06	-11.8857	-4.5879	26.1803	-7.00334	This study	0.710235	0.000008
Beisamoun	Early PPNC	Hula Basin- Jordan Rift Valley	BN10-Locus230-13			3716	3	>50 years	Indeterminate	16(FDI)	33° 5'31.98"N	35°34'48.22"E	0.708211	4.13877e-06	-11.9541	-4.91758	25.8404	-7.54374	This study	0.710235	0.000008
Beisamoun	Transition LPPNB-PPNC	Hula Basin- Jordan Rift Valley	BN14-Locus269B-21			3723	3	Adolescent	Indeterminate	38(FDI)	33° 5'31.98"N	35°34'48.22"E	0.707858	5.3603e-06	-12.13	-5.13737	25.6138	-7.90401	This study	0.710235	0.000008

## Sheet: Table S2_Local Sr
Site	Chronological affiliation	Geological substrate	Species	Sample			87Sr/86Sr	2 Sd	NBS-897 value	2 Sd	Reference
Ain Mallaha-Beisamoun	Natufian	Hula Basin- Jordan Rift Valley	Gazella gazella	EM 480	33° 4'48.17"N	35°34'16.84"E	0.70808	2e-05	0.710242	1.8e-05	Shewan, 2004
Ain Mallaha-Beisamoun	Natufian	Hula Basin- Jordan Rift Valley	Gazella gazella	EM 484	33° 4'48.17"N	35°34'16.84"E	0.70808	2e-05	0.710242	1.8e-05	Shewan, 2004
Ain Mallaha-Beisamoun	Natufian	Hula Basin- Jordan Rift Valley	Gazella gazella	EMHV 474	33° 4'48.17"N	35°34'16.84"E	0.70787	2e-05	0.71016	0.00002	Shewan, 2004
Ain Mallaha-Beisamoun	Natufian	Hula Basin- Jordan Rift Valley	Gazella gazella	EMHV 477	33° 4'48.17"N	35°34'16.84"E	0.70808	2e-05	0.7102	0.00002	Shewan, 2004
Ain Mallaha-Beisamoun	Natufian	Hula Basin- Jordan Rift Valley	Gazella gazella	EMHV 487*	33° 4'48.17"N	35°34'16.84"E	0.70765	2e-05	0.71016	0.00002	Shewan, 2004
Ain Mallaha-Beisamoun	Natufian	Hula Basin- Jordan Rift Valley	Gazella gazella	EMHV 494	33° 4'48.17"N	35°34'16.84"E	0.70782	2e-05	0.71016	0.00002	Shewan, 2004
Ain Mallaha-Beisamoun	Natufian	Hula Basin- Jordan Rift Valley	Sheep/goat	EM 482	33° 4'48.17"N	35°34'16.84"E	0.70811	2e-05	0.710242	1.8e-05	Shewan, 2004
Ain Mallaha-Beisamoun	Natufian	Hula Basin- Jordan Rift Valley	Sheep/goat	EM 483	33° 4'48.17"N	35°34'16.84"E	0.70814	2e-05	0.710242	1.8e-05	Shewan, 2004
Ain Mallaha-Beisamoun	Natufian	Hula Basin- Jordan Rift Valley	Vulpes vulpes	EM 476	33° 4'48.17"N	35°34'16.84"E	0.70812	2e-05	0.710242	1.8e-05	Shewan, 2004
Ain Mallaha-Beisamoun	Natufian	Hula Basin- Jordan Rift Valley	Vulpes vulpes	EM 489	33° 4'48.17"N	35°34'16.84"E	0.70807	2e-05	0.710242	1.8e-05	Shewan, 2004
Ain Mallaha-Beisamoun	Natufian	Hula Basin- Jordan Rift Valley	Unspecified carnivore	EMCV 486	33° 4'48.17"N	35°34'16.84"E	0.70809	2e-05	0.7102	0.00002	Shewan, 2004
Ain Mallaha-Beisamoun	Modern	Hula Basin- Jordan Rift Valley	Grass	Mallaha NSI-8	33° 4'48.17"N	35°34'16.84"E	0.70963	2e-05	0.710242	1.8e-05	Shewan, 2004
Kharaysin	Modern	Cretaceous limestone	Plant	KH-1	32°11'44.86"N	36° 0'23.80"E	0.708091	7e-06	0.710244	0.000006	This study
Kharaysin	Modern	Cretaceous limestone	Plant	KH-2	32°12'54.46"N	35°59'43.48"E	0.708087	6e-06	0.710244	0.000006	This study
Kharaysin	Modern	Cretaceous limestone	Plant	KH-3	32°12'23.27"N	35°58'38.52"E	0.708126	6e-06	0.710244	0.000006	This study
Kharaysin	Modern	Cretaceous limestone	Plant	KH-4	32°12'17.63"N	35°59'39.77"E	0.708335	1e-05	0.710244	0.000006	This study
Ain Ghazal	Modern	Cretaceous limestone	Plant	AG-1	31°59'25.49"N	35°58'49.38"E	0.70824	6e-06	0.710244	0.000006	This study
Ain Ghazal	L/MPPNB	Cretaceous limestone	Gazelle	37	31°59'25.49"N	35°58'49.38"E	0.708131	7.3e-05	Not provided		Henton et al., 2018a
Ain Ghazal	L/MPPNB	Cretaceous limestone	Gazelle	40	31°59'25.49"N	35°58'49.38"E	0.708195	5e-05	Not provided		Henton et al., 2018a
Ain Ghazal	PPNC	Cretaceous limestone	Gazelle	44	31°59'25.49"N	35°58'49.38"E	0.708118	3.6e-05	Not provided		Henton et al., 2018a
Ain Ghazal	Yarmouk (Pottery Neolithic)	Cretaceous limestone	Gazelle	53	31°59'25.49"N	35°58'49.38"E	0.708145	6.2e-05	Not provided		Henton et al., 2018a
Ain Ghazal	Yarmouk (Pottery Neolithic)	Cretaceous limestone	Gazelle	54	31°59'25.49"N	35°58'49.38"E	0.708152	2.7e-05	Not provided		Henton et al., 2018a
Ain Ghazal	PPNC	Cretaceous limestone	Gazelle	55	31°59'25.49"N	35°58'49.38"E	0.708061	6.6e-05	Not provided		Henton et al., 2018a
Ain Ghazal	L/MPPNB	Cretaceous limestone	Gazelle	57	31°59'25.49"N	35°58'49.38"E	0.708126	0.000244	Not provided		Henton et al., 2018a
* We consider this samples as an outlier and removed it from the trimmed dataset.

## Sheet: Table S3_Bio_Sr_data
Site	Country	UTM E	UTM N	Geological sustrate	Notes	Local Baseline 87Sr/86Sr average	Local Baseline 87Sr/86Sr range	Reference
El Wad Cave	Israel	685563	3616323	Upper Cretaceous limestone, dolomite, chalk			0.78034-0.70856	Shewan, 2004
Kebara Cave	Israel	681847	3603988	Upper Cretaceous limestone, Eocene chalk			0.70831-0.70862	Shewan, 2004
Hayonim Cave	Israel	707401	3644769	Upper Cretaceous limestone, dolomite, chalk			0.70816-0.70847	Shewan, 2004
Wadi Hammeh 27	Israel	745195	3595274	Cretaceous and Tertiary limestone			0.70857-0.70941	Shewan, 2004
Palestine Jerusalem	Israel/Palestine	709832	3516341	Cretaceous limestone		0.7082	0.70790-0.70876	Sheridan and Gregoricka, 2015
Khirbat adh-Dharih	Jordan	758400	3422200	Cretaceous and Tertiary limestone, sandstone		0.707806	0.70781-0.70809	Perry et al., 2008
Da'janiya	Jordan	765025	3383020	Quaternary and Terciary volcanic	There is only one Sr value for this location.	0.708035		Perry et al., 2008
Ya'amun	Jordan	773900	3588300	Quaternary and Terciary	There are too few Sr values to establish an average for this location.		0.70823-0.70834	Perry et al., 2008
Pella	Jordan	745900	3594500	Quaternary sediments	There are too few Sr values to establish an average for this location.		0.70792-0.70797	Perry et al., 2008
Tell Dothan	Jordan	710531	3588438	Cretaceous and Tertiary limestone, Eocene limestone and chalk, rendzina		0.70816	0.70801-0.70836	Gregoricka and Sheridan, 2016
Hesban	Jordan	766000	3521900	Cretaceous and Tertiary limestone	There is only one Sr value for this location.	0.708885		Perry et al., 2008
Bediyeh	Jordan	756100	3574300	Cretaceous and Tertiary limestone	There is only one Sr value for this location.	0.708012		Perry et al., 2008
Qasr Bshir	Jordan	783000	3470800	Tertiary limestone	There is only one Sr value for this location.	0.708284		Perry et al., 2008
Khirbet Nawafleh	Jordan	739000	3357400	Cretaceous and Tertiary limestone	There are too few Sr values to establish an average for this location.		0.70809-0.70810	Perry et al., 2008
Petra	Jordan	734600	3357900	Cretaceous limestone	There are too few Sr values to establish an average for this location.		0.70771-0.70799	Perry et al., 2008
Basta	Jordan	744016	3346673	Cretaceous limestones, sandy limestones, and dolomites		0.70821		Alt et al., 2013
Faynan	Jordan	729600	3395000	Cretaceous limestone	There are too few Sr values to establish an average for this location.	0.708053		Perry et al., 2008; Perry et al., 2009a
Rujm Beni Yasser	Jordan	774200	3459500	Cretaceous and Tertiary limestone	There is only one Sr value for this location.	0.708152		Perry et al., 2008
Leijjun	Jordan	773100	3459700	Cretaceous and Tertiary limestone	There are too few Sr values to establish an average for this location.		0.70754-0.70806	Perry et al., 2008
Kharaneh IV	Jordan	258780	3512641	Fluvial deposits adjacent to limestones and marls		0.70811	0.70807-0.70816	Henton et al., 2018a
Wadi Yabis	Jordan	7597	35881	Cretaceous limestone		0.70849	0.70845-0.70854	Henton et al., 2018a
Wadi Zarqa Ma'in	Jordan	7576	35002	Cretaceous limestone		0.7082		Henton et al., 2018a
Wadi Jilat	Jordan	2546	34884	Eocene/Paleocene limestones and marls		0.70815	0.70807-0.70802	Henton et al., 2018a
Shaumari	Jordan	2874	35155	Fluvial deposits draining from limestones and marls		0.70811	0.70807-0.70816	Henton et al., 2018a
Tapline Road	Jordan	3160	35519	Basalts		0.70795		Henton et al., 2018a
Dhuweila	Jordan	3443	35457	Basalts		0.70806		Henton et al., 2018a
Azraq 18	Jordan	28151	35185	Cretaceous and Tertiary limestone, Miocene and Pleistocen basalt			0.70790-0.70797	Shewan, 2004
Wadi el Ghusein	Jordan	3896	35828	Basalts		0.70783		Henton et al., 2018a
Burqu	Jordan	4026	36085	Basalts		0.70787		Henton et al., 2018a
Shubayqa	Jordan	3334	35868	Basalts		0.70772	0.70764-0.70778	Henton et al., 2018a
Ruwayshid Salih	Jordan	3334	35868	Eocene/Paleocene limestones and marls		0.7083		Henton et al., 2018a
Aila, Aqaba	Jordan	693900	3268400	Quaternary sediments		0.707821	0.70761-0.70864	Perry et al., 2017; Perry et al., 2008
Barsinia	Jordan	760181	3592718	Cretaceous and Tertiary chalk, marl and Terra Rossa soils		0.708432	0.70770-0.70872	Al-Shorman & El-Khouri, 2011
Bab adh-Dhra'	Jordan	743023	3461654	Dead Sea plain: Quaternary sandstone, mudstone, and gravels		0.70814 (domestic fauna); 0.70812 (wild fauna)	0.70797–0.70831	Gregoricka et al., 2020
Madaba/Mount Nebo	Jordan	758137	3517936	Cretaceous limestone		0.70811	0.70814–0.70826	Judd et al., 2019
